# Supplementary material for: Small Spleen Peptides (SSPs) Shape Dendritic Cell Differentiation through Modulation of Extracellular ATP Synthesis Profile
Source: Biomolecules. 2024 Apr 11;14(4):469. doi: 10.3390/biom14040469 (PMC11047987; doi:10.3390/biom14040469)
Supplement: Supplementary file 1 [file biomolecules-14-00469-s001.zip]

Archive with 4 entries (4 files):
- Wixler et al_Figure S1.tif
- Wixler et al_Figure S2.tif
- Wixler et al_Figure S3.tif
- Wixler et al_Table S4.tif
